# Supplementary material for: Prognostic role of interim F-18 fluorodeoxyglucose positron emission tomography-computed tomography during chemoradiation therapy in patients with hypopharyngeal squamous cell carcinoma
Source: PLoS One. 2026 Feb 5;21(2):e0341189. doi: 10.1371/journal.pone.0341189 (PMC12875515; doi:10.1371/journal.pone.0341189)
Supplement: S1 File — (XLSX) [file pone.0341189.s001.xlsx]

## Sheet: 35
No	Sex（Male:M Female:F）	Age	Primary tumr subsite（Pyriform sinus:PS Posterior pharyngeal wall:PW Postcricoid region:PC ）	T classification	N classification	M classification	Stage	ECOG PS	RT technique（Conventional 3D-CRT:0 IMRT:1）	Chemotherapeutic regimen（Cisplatin-based:0 Non-Cisplatin-based:1）	Smoking history （Non-smoker:0 Smoker:1）	Survival without recurrence:0 death or locoregional or distant recurrence:1	Progression-free survival (month)	Alive:0 Death:1	Overall survival		oncologist 1	oncologist 2	preSUVpmax		oncologist 1	oncologist 2	preMTVp		oncologist 1	oncologist 2	preTLGp		oncologist 1	oncologist 2	preMTVptn		oncologist 1	oncologist 2	preTLGptn		oncologist 1	oncologist 2	iSUVpmax		oncologist 1	oncologist 2	iMTVp		oncologist 1	oncologist 2	iTLGp		oncologist 1
1	M	55	PW	2	2b	0	4a	0	0	0	1	1	6	1	9		9.03	9.03	9.03		12.2	14.7	13.45		50.4	51	50.7		105.2	106.7	105.95		723.9	721.2	722.55		6.97	6.97	6.97		5.4	5.3	5.35		19.3	19	19.15		90.4
2	M	72	PS	4a	3b	0	4b	1	1	0	1	1	3	1	18		15.76	15.76	15.76		29.3	29.3	29.3		187.5	187.5	187.5		48.1	48.1	48.1		330.1	330.1	330.1		10.9	10.9	10.9		23.3	23.2	23.25		110.5	110.2	110.35		42.3
3	M	74	PW	2	2b	0	4a	1	1	0	1	0	53	0	53		6.45	6.45	6.45		5.4	5.4	5.4		19.6	19.6	19.6		8.9	8.9	8.9		35.1	35.1	35.1		4.3	4.3	4.3		3.7	3.9	3.8		11.9	11.9	11.9		5.8
4	M	65	PW	2	0	0	2	0	0	0	1	1	4	1	17		12.92	12.92	12.92		8.4	8.7	8.55		45.6	46.4	46		8.4	8.7	8.55		45.6	46.4	46		7.57	7.57	7.57		3.1	3.1	3.1		12.4	12.3	12.35		3.1
5	M	58	PS	1	1	0	4a	0	0	0	1	1	16	1	26		13.39	13.39	13.39		2.5	2.3	2.4		12.4	11.7	12.05		3.5	3.3	3.4		15.9	15.2	15.55		4.85	4.85	4.85		1.2	1.1	1.15		3.7	3.4	3.55		1.4
6	F	69	PS	2	1	0	3	1	0	0	1	0	61	0	61		14.19	14.19	14.19		15.1	14.9	15		84	83.5	83.75		15.4	15.2	15.3		84.7	84.2	84.45		4.31	4.31	4.31		6.4	6.2	6.3		20.4	20.2	20.3		6.4
7	M	54	PS	3	2c	0	4a	0	1	0	1	0	62	0	62		15.24	15.24	15.24		19.3	20.3	19.8		110.4	113.6	112		20.1	21.1	20.6		112.7	115.9	114.3		4.71	4.71	4.71		7.5	7.7	7.6		23.9	24.6	24.25		7.5
8	M	72	PS	2	3b	0	4b	0	1	0	1	1	15	0	40		6.33	6.33	6.33		1.6	1.6	1.6		5.9	5.9	5.9		27.2	27.8	27.5		135.1	136.1	135.6		2.69	2.69	2.69		0.2	0.2	0.2		0.5	0.5	0.5		6.3
9	M	46	PS	3	2c	0	4a	0	1	0	0	1	2	1	4		25.99	25.99	25.99		30.4	30.5	30.45		248.9	249.1	249		37.7	37.8	37.75		285.9	286.1	286		8.11	8.11	8.11		14	13.9	13.95		55.9	55.6	55.75		14.4
10	M	58	PS	3	2b	0	4a	1	1	0	1	0	61	0	61		15.99	15.99	15.99		15.9	15.9	15.9		96.3	96.3	96.3		16.8	16.8	16.8		99.1	99.1	99.1		5.74	5.74	5.74		4.3	4.7	4.5		15.8	17.4	16.6		4.3
11	M	65	PS	3	2b	0	4a	1	1	0	1	1	6	1	11		18.56	18.56	18.56		23.4	23.4	23.4		184.9	185	184.95		43.4	43.7	43.55		290.2	290.9	290.55		8.75	8.75	8.75		8.6	8.8	8.7		38.7	40.9	39.8		11.3
12	M	65	PS	3	2c	0	4a	1	1	0	1	0	63	0	63		20.78	20.78	20.78		37.3	37.7	37.5		282.2	282.5	282.35		42.2	41.9	42.05		303.4	301.5	302.45		5.47	5.47	5.47		12.6	12.6	12.6		42	41.9	41.95		15.5
13	M	79	PW	4b	2c	0	4b	0	1	1	1	1	10	1	26		18.88	18.88	18.88		19.8	19.8	19.8		149.9	150	149.95		34.4	34.5	34.45		211.6	211.9	211.75		5.4	5.4	5.4		6.9	6.9	6.9		23.5	23.5	23.5		10.3
14	M	52	PC	3	2c	0	4a	0	1	0	0	1	14	0	32		11.85	11.85	11.85		25.7	26	25.85		134.5	135.2	134.85		43	44.3	43.65		215	218.9	216.95		5.37	5.37	5.37		7.3	7.1	7.2		23.8	23.4	23.6		10.4
15	M	57	PS	1	2b	0	4a	1	1	0	1	0	51	0	51		3.19	3.19	3.19		0.2	0.2	0.2		0.7	0.7	0.7		24.7	24.7	24.7		131.4	131.4	131.4		2.69	2.69	2.69		0.1	0.1	0.1		0.3	0.3	0.3		6.3
16	M	49	PS	4a	2ｃ	0	4a	0	1	0	1	1	2	0	47		15.44	15.44	15.44		17.5	17.4	17.45		108.3	108	108.15		21.1	21	21.05		122.2	121.9	122.05		4.92	4.92	4.92		4.1	4	4.05		12.8	12.5	12.65		5.3
17	M	71	PS	2	2b	0	4a	1	1	1	1	0	34	1	34		15.44	15.44	15.44		11.5	11.4	11.45		69	68.8	68.9		12.5	12.4	12.45		71.9	71.7	71.8		5.46	5.46	5.46		2.7	2.6	2.65		9.4	9.2	9.3		2.7
18	M	53	PW	4b	2c	0	4a	1	1	0	1	0	52	0	52		11.43	11.43	11.43		38.3	39.6	39.8		202.4	207.4	204.9		43.1	44.4	44.6		223.9	228.7	226.3		5.14	5.14	5.14		6.6	6.7	6.65		23.3	23.8	23.55		7.5
19	M	73	PS	3	1	0	3	1	0	1	1	0	61	0	61		17.3	17.3	17.3		13.6	11.8	12.7		82.5	74.7	78.6		14	12.2	13.1		83.7	75.8	79.75		6.27	6.27	6.27		2.3	2.3	2.3		9	9.2	9.1		2.3
20	M	69	PC	3	0	0	3	1	1	0	1	0	47	0	47		11.36	11.36	11.36		29	28.2	28.6		157.6	155.4	156.5		29	28.2	28.6		157.6	155.4	156.5		7.23	7.23	7.23		3.9	4	3.95		15.1	15.5	15.3		3.9
21	M	81	PS	2	1	0	3	0	1	1	1	1	48	1	48		20.91	20.91	20.91		8.2	8	8.1		48.1	47.7	47.9		8.2	8	8.1		48.1	47.7	47.9		3.96	3.96	3.96		1.5	1.5	1.5		4.4	4.4	4.4		1.5
22	M	61	PS	3	2b	0	4a	2	0	0	1	0	61	0	61		18.29	18.29	18.29		27.8	26.6	27.2		166.9	162.8	164.85		35.4	34.1	34.75		204.2	200.05	202.125		3.88	3.88	3.88		2.5	2.5	2.5		7.4	7.5	7.45		5.2
23	M	75	PS	2	1	0	3	0	1	1	1	0	61	0	61		18.35	18.35	18.35		5.5	5.7	5.6		31	31.6	31.3		5.7	5.9	5.8		31.4	32	31.7		3.54	3.54	3.54		0.8	0.9	0.85		2.1	2.3	2.2		0.8
24	M	62	PS	4a	0	0	4a	0	0	0	1	1	15	0	63		14.81	14.81	14.81		43.8	44	43.9		294.5	295	294.75		43.8	44	43.9		294.5	295	294.75		6.84	6.84	6.84		4.5	4.4	4.45		16.6	16.3	16.45		4.5
25	F	74	PS	3	2	0	4a	1	1	0	1	0	41	0	41		23.02	23.02	23.02		45.8	45.8	45.8		328.9	328.9	328.9		89.3	89.9	89.6		670.8	671.9	671.35		5	5	5		5.9	5.8	5.85		19	18.9	18.95		8.3
26	M	52	PS	2	2c	0	4a	0	0	0	1	0	64	0	64		14.99	14.99	14.99		5.6	5.6	5.6		31.4	31.4	31.4		19.2	19.1	19.15		91.9	91.7	91.8		2.3	2.3	2.3		0	0	0		0	0	0		1.4
27	M	69	PS	4a	2c	0	4a	0	0	1	1	0	60	0	60		17.97	17.97	17.97		34.9	36.1	35.5		239.6	241.2	240.4		36.9	37.9	37.4		245.4	246.7	246.05		4.24	4.24	4.24		2.1	1.8	1.95		6.4	5.7	6.05		2.1
28	M	74	PC	2	1	0	3	1	1	0	1	0	49	0	49		11.3	11.3	11.3		12.9	12.8	12.85		54.4	54.1	54.25		13.3	13.2	13.25		55.4	55.1	55.25		2.74	2.74	2.74		0.5	0.5	0.5		1.3	1.3	1.3		0.5
29	M	47	PC	2	2b	0	4a	1	0	0	1	0	62	0	62		12.47	12.47	12.47		5.2	5.2	5.2		25.1	25	25.05		5.8	5.7	5.75		26.6	26.3	26.45		2.77	2.77	2.77		0.1	0.1	0.1		0.3	0.3	0.3		0.2
30	M	68	PS	2	1	0	3	0	0	1	1	1	9	0	30		6.71	6.71	6.71		6.1	6.1	6.1		23.1	23.1	23.1		7.4	7.4	7.4		26.7	26.7	26.7		2.85	2.98	2.915		0.2	0.1	0.15		0.5	0.4	0.45		0.2
31	M	69	PS	4a	2c	0	4a	2	1	0	1	0	63	0	63		7.37	7.37	7.37		4.8	4.8	4.8		18.5	18.5	18.5		10.3	10.3	10.3		41.7	41.7	41.7		2.62	2.62	2.62		0.2	0.1	0.15		0.4	0.3	0.35		0.2
32	M	67	PS	2	2a	0	4a	0	1	0	1	0	60	0	60		6.2	6.2	6.2		1.7	1.7	1.7		6.2	6.2	6.2		12.6	11.8	12.2		73.3	73.3	73.3		1.55	1.55	1.55		0	0	0		0	0	0		0.2
33	M	74	PW	4a	2b	0	4a	0	1	0	1	0	63	0	63		25.1	25.1	25.1		32	31.9	31.95		251.9	251.5	251.7		48.7	49.5	49.1		355.4	357.8	356.6		2.61	2.61	2.61		0.2	0.2	0.2		0.6	0.5	0.55		0.2
34	M	65	PW	2	2b	0	4a	0	0	0	1	0	62	0	62		12.17	12.17	12.17		7.6	7.9	7.75		36.8	37.7	37.25		7.8	8.1	7.95		37.2	38.1	37.65		2	2	2		0	0	0		0	0	0		0
35	M	64	PS	2	1	0	3	0	1	0	1	0	60	0	60		15.19	15.19	15.19		5.1	5.1	5.1		29.7	29.7	29.7		5.1	5.1	5.1		29.7	29.7	29.7		2.16	2.16	2.16		0	0	0		0	0	0		0
[truncated: 20 more columns]
